# Supplementary material for: Rapid, sensitive, and visual detection of porcine rotavirus with RPA-CRISPR/Cas13
Source: Front Microbiol. 2025 Aug 20;16:1617955. doi: 10.3389/fmicb.2025.1617955 (PMC12405341; doi:10.3389/fmicb.2025.1617955)
Supplement: Supplementary file 2 [file Data_Sheet_2.xlsx]

## Sheet: Sheet1
Sample Number	Ct
1	0
2	0
3	0
4	0
5	0
6	23.4281
7	0
8	0
9	0
10	0
11	0
12	0
13	0
14	0
15	0
16	0
17	0
18	0
19	0
20	22.0882
21	0
22	0
23	0
24	0
25	0
26	23.6538
27	0
28	0
29	0
30	0
31	0
32	0
33	0
34	0
35	0
36	0
37	0
38	0
39	0
40	32.1115
41	0
42	0
43	0
44	0
45	0
46	0
47	25.4518
48	0
49	26.6971
50	0
51	0
52	0
53	0
54	0
55	0
56	0
57	0
58	0
59	0
60	0
61	0
62	0
NC	0
PC	32.5187
